# Supplementary material for: Negative Body Image Associated with Changes in the Visual Body Appearance Increases Pain Perception
Source: PLoS One. 2014 Sep 11;9(9):e107376. doi: 10.1371/journal.pone.0107376 (PMC4161431; doi:10.1371/journal.pone.0107376)
Supplement: Table S1 — Outcomes of the study. (XLSX) [file pone.0107376.s001.xlsx]

## Sheet: normal hand
no illusion	pain				average			illusion					average			no illusion	PD pre	post	post - pre		illusion	PD pre	post	post - pre			unpleasantness	恥ずかしさ	傷み	不一致
kataoka	43.7	43.4	43.2	44	43.575			kataoka	43	41.5	42.3	42.3	42.275			kataoka	23.5	23.5	0		kataoka	23.5	24.5	1			kataoka	0	0	0
matsumura	41.1	43.6	42.4	43.6	42.675			matsumura	43.2	40.9	41.8	37.6	40.875			matsumura	23	23.5	0.5		matsumura	23	26	3			matsumura	0	0	9
chikami	40.1	40.3	42.1	41.1	40.9			chikami	42.3	41.2	38.8	40.6	40.725			chikami	23.6	24	0.4		chikami	23.5	24	0.5			chikami	0	0	0
tanimoto	44.5	43.7	44.2	44.6	44.25			tanimoto	45.1	44.5	44.1	45.8	44.875			tanimoto	23	23.6	0.6		tanimoto	24	29	5			tanimoto	0	0	0
asano	43.9	42.7	43.8	43.8	43.55			asano	43.4	44.3	43.3	45.3	44.075			asano	24.2	24.5	0.3		asano	24.2	26.2	2			asano	0	0	0
moriwaki	40	39.7	39.5	41.5	40.175			moriwaki	39	39.9	40.7	39.9	39.875			moriwaki	22	21.8	-0.2		moriwaki	22	23.8	1.8			moriwaki	0	0	0
matsusita	41.8	42.2	44.3	43.3	42.9			matsusita	44	44.6	44.7	45.1	44.6			matsusita	23	23	0		matsusita	22	24	2			matsusita	0	0	0
inoue	40.4	40.7	42.6	40.1	40.95			inoue	42.7	42.2	43	43.5	42.85			inoue	22.5	22.8	0.3		inoue	22	25	3			inoue	0	0	2
sugimoto	44.5	43.8	44.7	45.8	44.7			sugimoto	45.8	44.4	45.4	43	44.65			sugimoto	22	22.3	0.3		sugimoto	22	23	1			sugimoto	0	0	0
sasaki	44.8	43.4	43.9	44.7	44.2			sasaki	44.5	41.1	42.2	43.3	42.775			sasaki	23.2	23.5	0.3		sasaki	23	25	2			sasaki	0	0	0
sakamoto	43.8	45	45.5	45.4	44.925			sakamoto	44.4	44.8	44.9	44.2	44.575			sakamoto	23.6	23.5	-0.1		sakamoto	21.5	24	2.5			sakamoto	0	0	0
nishino	43.3	40.7	42.2	43.5	42.425			nishino	43	43	42.2	43.5	42.925			nishino	21	20.5	-0.5		nishino	23	23.5	0.5			nishino	0	0	0
takigawa	45.3	46.1	43.7	45.7	45.2			takigawa	45.6	45.3	45.8	43.8	45.125			takigawa	23.5	23.5	0		takigawa	23.5	28	4.5			takigawa	0	0	0
kounosu	42.2	43	43.5	43.2	42.975			kounosu	42.9	42.4	41.6	41.6	42.125			kounosu	23	23	0		kounosu	23	25	2			kounosu	0	0	0
satou	42.9	42.9	44.2	45.3	43.825			satou	44.2	44.5	44.5	44.1	44.325			satou	19	20	1		satou	19	25	6			satou	0	0	4
fukasi	44.9	43.8	43.3	45.2	44.3			fukasi	43	42.5	45.3	43.4	43.55			fukasi	21.8	21.5	-0.3		fukasi	21	22	1			fukasi	0	0	0
kawatou	39	41.3	43.4	42.9	41.65			kawatou	39.8	40.5	40.5	41.6	40.6			kawatou	21.5	21.8	0.3		kawatou	21.8	24	2.2			kawatou	0	0	0
aoki	43.3	43.8	44.1	43	43.55			aoki	45.2	44.1	43.8	43.6	44.175			aoki	22	22.2	0.2		aoki	23.5	27	3.5			aoki	0	0	0
muraki	41.6	42.9	42.8	42.9	42.55			muraki	40.3	42	43.3	41.9	41.875			muraki	23	23	0		muraki	22	24	2			muraki	0	0	0
sasaki	42.7	43.4	44.2	43.4	43.425			sasaki	41.8	42.2	41.9	42.7	42.15			sasaki	21	21.5	0.5		sasaki	22.5	24.5	2			sasaki	0	0	0
okuda	42.9	42	42.8	41.9	42.4			okuda	41.3	41.5	39.1	41.8	40.925			okuda	23.5	24.5	1		okuda	23.5	28	4.5			okuda	0	0	0
nishino	46.2	43.3	43.8	44	44.325			nishino	43.7	44.2	41.5	44.3	43.425			nishino	23	23	0		nishino	23	24	1			nishino	0	0	6
uemura	45.2	45.8	47.2	45.6	45.95			uemura	42	45.9	46.3	46.4	45.15			uemura	23.4	23.5	0.1		uemura	23	24	1			uemura	0	0	0
kawahara	44.8	46	44.3	45.6	45.175			kawahara	44.9	43.9	44.7	46.4	44.975			kawahara	23	23.2	0.2		kawahara	25	25	0			kawahara	0	0	4
sueyoshi	42.6	43.9	44.1	44.4	43.75			sueyoshi	45.7	42.7	44.2	44.6	44.3			sueyoshi	23.2	23	-0.2		sueyoshi	22.8	25	2.2			sueyoshi	0	0	0
					43.372								43.111						0.188					2.248				0	0	1

## Sheet: injured
no illusion	pain				average			illusion					average			no illusion	PD pre	post	post - pre		illusion	PD pre	post	post - pre				恥ずかしさ	傷み	不一致
kataoka	41.5	44.2	42.9	43.4	43			kataoka	43.2	41.6	45.5	41.6	42.975			kataoka	23.5	23.5	0		kataoka	23.5	25	1.5			kataoka	0	7	0
matsumura	43.2	44.4	43.9	42.4	43.475			matsumura	40.9	42.7	42.2	41.6	41.85			matsumura	23.5	23.5	0		matsumura	23.5	25.5	2			matsumura	0	4	7
chikami	41.8	41.6	41	41.4	41.45			chikami	41.3	37.1	40.5	40.3	39.8			chikami	23.5	23.5	0		chikami	23.5	27	3.5			chikami	0	1	0
tanimoto	45	45.8	45.1	46.1	45.5			tanimoto	41.9	43.2	44.7	44.3	43.525			tanimoto	23.8	24	0.2		tanimoto	23.8	28.5	4.7			tanimoto	0	6	4
asano	44.3	43.5	45	44.9	44.425			asano	37.3	36.1	39.5	39	37.975			asano	23.5	23.2	-0.3		asano	24.2	27	2.8			asano	0	7	0
moriwaki	41.2	43.8	40.8	42.2	42			moriwaki	39.7	39.9	37.9	38.3	38.95			moriwaki	22	22	0		moriwaki	22	23.8	1.8			moriwaki	0	5	2
matsusita	43	42.1	43.2	43.6	42.975			matsusita	40.7	42.7	41.3	42.3	41.75			matsusita	22.2	23	0.8		matsusita	21	26.2	5.2			matsusita	0	5	2
inoue	42.3	43.4	43.2	42.2	42.775			inoue	41.5	40.6	40.6	40.9	40.9			inoue	23.5	23.3	-0.2		inoue	23	26	3			inoue	0	6	0
sugimoto	44.6	44.4	44.8	44.4	44.55			sugimoto	38.3	41.2	39.3	38.9	39.425			sugimoto	23.2	24	0.8		sugimoto	23	24	1			sugimoto	0	0	0
sasaki	41.9	37.2	42.4	43.8	41.325			sasaki	43.3	42.9	45.3	42.9	43.6			sasaki	22	22	0		sasaki	22	25	3			sasaki	0	0	0
sakamoto	45.1	44.5	45.6	44.5	44.925			sakamoto	44.1	44	44	43.1	43.8			sakamoto	21	20.5	-0.5		sakamoto	23.5	25	1.5			sakamoto	0	4	0
nishino	43.4	41.3	44.3	43.1	43.025			nishino	42.6	43.2	40.5	43	42.325			nishino	23	23	0		nishino	22	25	3			nishino	0	2	0
takigawa	45.8	44.1	45.5	47.8	45.8			takigawa	43.6	42.3	45	44.2	43.775			takigawa	22.8	23	0.2		takigawa	23.5	28.4	4.9			takigawa	0	5	0
kounosu	40.5	43.8	43	44.5	42.95			kounosu	41.8	38	43.2	38.7	40.425			kounosu	23	23	0		kounosu	23	24.5	1.5			kounosu	0	5	0
satou	45.8	43.6	44.8	43.8	44.5			satou	44.5	44.4	45.7	44.8	44.85			satou	20	21	1		satou	19	25	6			satou	0	4	3
fukasi	44.2	43.2	43	43.7	43.525			fukasi	41.6	41.2	44.6	41.6	42.25			fukasi	21	21	0		fukasi	21	23.5	2.5			fukasi	0	6	0
kawatou	39	40.3	41	40.2	40.125			kawatou	41.6	41.3	40.1	40.7	40.925			kawatou	21.8	22	0.2		kawatou	22	24	2			kawatou	0	0	0
aoki	43.2	43.4	44.9	45.2	44.175			aoki	41.6	41.6	42.5	42.6	42.075			aoki	22	22	0		aoki	22.5	27	4.5			aoki	0	2	6
muraki	38.6	41	37.8	43.3	40.175			muraki	35.2	42.3	37.5	37.5	38.125			muraki	23	23	0		muraki	22	23	1			muraki	0	2	1
sasaki	40.5	44.3	44.6	45.5	43.725			sasaki	41.2	43.1	42.6	43.7	42.65			sasaki	23	23	0		sasaki	22	23.5	1.5			sasaki	0	6	0
okuda	44.2	43.8	43.8	43	43.7			okuda	42.2	40.3	40.2	43.4	41.525			okuda	22.8	23	0.2		okuda	22.5	26	3.5			okuda	2	0	1
nishino	44	44.8	45.3	45	44.775			nishino	43.9	44	44.2	45.8	44.475			nishino	23	23.2	0.2		nishino	24	24	0			nishino	0	0	3
uemura	45.2	46	44.8	46.1	45.525			uemura	43.2	43.3	45	44.6	44.025			uemura	23.4	23	-0.4		uemura	23.5	23.5	0			uemura	0	0	0
kawahara	45.8	44.1	44.8	46.1	45.2			kawahara	44.2	45.8	43.8	45	44.7			kawahara	22.2	22.5	0.3		kawahara	23.5	25.5	2			kawahara	0	9	0
sueyoshi	42.4	43.6	38.6	44.4	42.25			sueyoshi	43.7	41.7	43.9	45.3	43.65			sueyoshi	23.5	23.5	0		sueyoshi	22	24	2			sueyoshi	0	0	0
					43.434								42.013						0.1					2.576				0.08	3.44	1.16

## Sheet: hairy
no illusion	pain				average			illusion					average			no illusion	PD pre	post	post - pre		illusion	PD pre	post	post - pre				恥ずかしさ	傷み	不一致
kataoka	43.8	42.1	43.2	43.2	43.075			kataoka	43	43.6	43.7	43.8	43.525			kataoka	23.5	23.5	0		kataoka	23.5	25	1.5			kataoka	2	0	0
matsumura	41.1	42.8	42.7	38.6	41.3			matsumura	42.9	41.6	39.7	41.3	41.375			matsumura	23	23	0		matsumura	23.5	25.5	2			matsumura	4	0	6
chikami	42.8	42.4	43.9	41.6	42.675			chikami	41.6	42	40.5	41.6	41.425			chikami	23.3	23.2	-0.1		chikami	23	26	3			chikami	4	0	0
tanimoto	44.1	44.7	45.4	44.4	44.65			tanimoto	41.9	41.8	43.4	45.2	43.075			tanimoto	24	24	0		tanimoto	23	28	5			tanimoto	0	0	1
asano	44.4	46	46.1	45.8	45.575			asano	44.1	43.9	44.3	44.8	44.275			asano	23	23	0		asano	23	25.5	2.5			asano	5	0	7
moriwaki	39.2	41.6	43.5	40.1	41.1			moriwaki	38.8	42.3	41.4	40.3	40.7			moriwaki	22	22.2	0.2		moriwaki	21	22.5	1.5			moriwaki	2	0	2
matsusita	44.4	43.7	44.1	44.3	44.125			matsusita	43.3	40.6	42.8	43.3	42.5			matsusita	22.5	23	0.5		matsusita	21.5	25	3.5			matsusita	0	0	6
inoue	42.7	41.7	42.3	42.7	42.35			inoue	38.7	43.5	42.7	42.3	41.8			inoue	22	22.3	0.3		inoue	22	24	2			inoue	0	0	3
sugimoto	44.6	44.7	43.2	43.6	44.025			sugimoto	43	41.4	42.8	43.2	42.6			sugimoto	22.5	22.5	0		sugimoto	22.5	24	1.5			sugimoto	0	0	0
sasaki	44.2	44.8	44.7	44.2	44.475			sasaki	44	41.6	45.4	43.8	43.7			sasaki	23	23.2	0.2		sasaki	23	24.5	1.5			sasaki	2	0	1
sakamoto	45.4	45.3	42.8	44.4	44.475			sakamoto	44.8	45	45.1	43.9	44.7			sakamoto	23	23.2	0.2		sakamoto	22	23.5	1.5			sakamoto	3	0	3
nishino	42.3	42.6	43.1	41.1	42.275			nishino	42.8	42.8	43.4	42.7	42.925			nishino	23	22.5	-0.5		nishino	23.5	24	0.5			nishino	6	0	4
takigawa	44.6	45.3	44	46.5	45.1			takigawa	46.1	44.9	45.5	45.3	45.45			takigawa	23	23	0		takigawa	23.5	28.5	5			takigawa	10	5	10
kounosu	40.9	42.7	44.2	43.3	42.775			kounosu	41.8	43	42.1	40.1	41.75			kounosu	22.5	22.6	0.1		kounosu	22.5	25	2.5			kounosu	3	1	0
satou	43.8	41.9	42.9	42.7	42.825			satou	44.9	44.2	42.9	43.8	43.95			satou	20	21	1		satou	19	24	5			satou	4	0	8
fukasi	45.2	43.8	42.2	45.7	44.225			fukasi	44	44.2	43.6	44.8	44.15			fukasi	21.5	22	0.5		fukasi	20.5	22	1.5			fukasi	7	0	5
kawatou	40.3	39.5	41.5	40.1	40.35			kawatou	41.7	40.9	42.3	41	41.475			kawatou	21.8	21.5	-0.3		kawatou	22	25	3			kawatou	10	0	6
aoki	42.4	43	42.9	43.5	42.95			aoki	43.8	43.5	42.2	41.6	42.775			aoki	22	22.4	0.4		aoki	23.4	27	3.6			aoki	3	1	5
muraki	42.3	43.1	42.5	43	42.725			muraki	38.2	42.4	43.5	40.1	41.05			muraki	23	23	0		muraki	22	23.5	1.5			muraki	0	0	0
sasaki	44.3	44	44.4	42.8	43.875			sasaki	42.6	44.9	42.7	45.9	44.025			sasaki	22	22	0		sasaki	22	22	0			sasaki	3	0	5
okuda	43	41.3	44	41	42.325			okuda	42.8	41.2	41.6	43.1	42.175			okuda	23	23.5	0.5		okuda	23.5	27	3.5			okuda	2	0	4
nishino	43.4	43.9	45.8	44.9	44.5			nishino	41.4	44.1	45.2	43.9	43.65			nishino	23	23.2	0.2		nishino	23.8	23.6	-0.2			nishino	0	0	0
uemura	45.8	44.1	46.3	43.9	45.025			uemura	44.3	45.3	46.8	44.6	45.25			uemura	23.2	23	-0.2		uemura	22	23	1			uemura	0	0	0
kawahara	43.9	45.6	45.8	45.4	45.175			kawahara	45	45.8	45.3	45.9	45.5			kawahara	22.2	22.5	0.3		kawahara	23.5	25	1.5			kawahara	6	0	5
sueyoshi	42.6	39	44.4	41.1	41.775			sueyoshi	43.7	40.1	43.2	45.4	43.1			sueyoshi	23.5	23.6	0.1		sueyoshi	21.5	23	1.5			sueyoshi	5	0	1
					43.349								43.076						0.136					2.216				3.24	0.28	3.28

## Sheet: distorted
no illusion	pain				average			illusion					average			no illusion	PD pre	post	post - pre		illusion	PD pre	post	post - pre				恥ずかしさ	傷み	不一致
kataoka	43.7	43.7	41,1	43	43.4667			kataoka	42.9	43.9	42.7	41.8	42.825			kataoka	23.5	23.5	0		kataoka	23.5	23.5	0			kataoka	0	0	0
matsumura	42.9	40.8	41.7	42.4	41.95			matsumura	41.1	42.8	41.2	40.7	41.45			matsumura	23	23.5	0.5		matsumura	23	25.5	2.5			matsumura	0	0	3
chikami	41.4	40	40	41	40.6			chikami	39.9	40.8	39	38.7	39.6			chikami	23.6	23.8	0.2		chikami	23.8	25.2	1.4			chikami	0	0	3
tanimoto	45.3	43	45.1	44.7	44.525			tanimoto	43.9	42.2	46	44.8	44.225			tanimoto	23.5	24	0.5		tanimoto	24	26	2			tanimoto	0	0	4
asano	45.4	45.5	46.2	46.2	45.825			asano	38.9	41.6	42.9	43.3	41.675			asano	23.4	23.4	0		asano	22	24	2			asano	5	0	2
moriwaki	41.8	41.6	40.3	41.3	41.25			moriwaki	39.4	39	38.6	38.8	38.95			moriwaki	22	21.8	-0.2		moriwaki	22	21.5	-0.5			moriwaki	0	0	6
matsusita	43.7	42.3	44.2	44.1	43.575			matsusita	43.1	43.7	43.2	43.7	43.425			matsusita	23	23	0		matsusita	21.5	24.5	3			matsusita	0	0	1
inoue	42.2	43.6	42.5	43.3	42.9			inoue	40.7	41.7	41.6	43	41.75			inoue	23.2	23.5	0.3		inoue	22.5	23.5	1			inoue	0	0	0
sugimoto	42.1	42.2	43.8	43.2	42.825			sugimoto	43.9	43.8	43.5	43.4	43.65			sugimoto	23	23.2	0.2		sugimoto	23	22	-1			sugimoto	0	0	4
sasaki	44	45.4	44.6	43.6	44.4			sasaki	42.7	43.9	44	43.7	43.575			sasaki	23	23.3	0.3		sasaki	23.5	23.5	0			sasaki	0	0	0
sakamoto	45.8	43.5	43.2	44.7	44.3			sakamoto	44.2	44.9	44.1	43.8	44.25			sakamoto	24	24	0		sakamoto	23	25.5	2.5			sakamoto	0	0	0
nishino	41.2	41.7	43.6	40.9	41.85			nishino	43.4	45.1	43.4	45	44.225			nishino	21	21	0		nishino	23	23	0			nishino	0	0	7
takigawa	43.4	44.4	40.9	43.8	43.125			takigawa	44.3	44.5	44.8	44.5	44.525			takigawa	23.5	23.5	0		takigawa	21.5	28	6.5			takigawa	0	0	0
kounosu	43	41.6	42.7	41.8	42.275			kounosu	38.9	40.3	43.9	42.8	41.475			kounosu	22	23	1		kounosu	22.5	23	0.5			kounosu	0	0	0
satou	42.1	43.4	43	44.3	43.2			satou	43.3	44.4	45.5	43.4	44.15			satou	19	19	0		satou	19	19	0			satou	0	0	0
fukasi	43.3	44.3	42.7	44.8	43.775			fukasi	42.3	41.3	43.3	44	42.725			fukasi	21	21	0		fukasi	21	22	1			fukasi	0	0	0
kawatou	42.9	40.1	43.5	41.1	41.9			kawatou	40.6	40.8	40.9	40.7	40.75			kawatou	21.8	22	0.2		kawatou	21.5	24	2.5			kawatou	0	0	0
aoki	41.6	44.3	43.7	44.5	43.525			aoki	41.6	42.4	42.7	43.9	42.65			aoki	22	22.4	0.4		aoki	23.5	25.5	2			aoki	0	0	0
muraki	43.5	43.1	43.8	42.7	43.275			muraki	41.1	43.1	43.2	42.4	42.45			muraki	23	23	0		muraki	22	21.5	-0.5			muraki	0	0	0
sasaki	46.8	47	45.3	46.8	46.475			sasaki	45.8	44.7	45.1	46	45.4			sasaki	22	22	0		sasaki	23	22	-1			sasaki	0	0	0
okuda	41.7	43	41.3	42.3	42.075			okuda	42.6	43.2	42.6	41.5	42.475			okuda	23.5	24	0.5		okuda	23	25	2			okuda	1	0	3
nishino	45.3	43.3	45.6	45.4	44.9			nishino	42.6	44.2	45.4	45.1	44.325			nishino	23	23	0		nishino	23	23.5	0.5			nishino	0	0	0
uemura	45.5	43.5	45.7	45.9	45.15			uemura	45.9	43.4	46.2	46.3	45.45			uemura	23.2	23.2	0		uemura	22.5	22.8	0.3			uemura	0	0	0
kawahara	44.6	43.8	45.7	46.1	45.05			kawahara	44.7	43.9	45.5	44.4	44.625			kawahara	22.2	22.5	0.3		kawahara	23	24	1			kawahara	0	0	0
sueyoshi	44.6	43.5	42.4	42.2	43.175			sueyoshi	42.8	44.7	39.6	42.7	42.45			sueyoshi	23	23.6	0.6		sueyoshi	21.8	23	1.2			sueyoshi	0	0	0
					43.4147								42.922						0.192					1.156				0.24	0	1.32

## Sheet: illusion
①	normal		injured		hairy		distorted			②	normal		injured		hairy		distorted			③	normal		injured		hairy		distorted			④	normal		injured		hairy		distorted				1-4 average	normal		injured		hairy		distorted
	no ilusion	illusion	no illusion	illusion	no illusion	illusion	no illusion	illusion			no ilusion	illusion	no illusion	illusion	no illusion	illusion	no illusion	illusion			no ilusion	illusion	no illusion	illusion	no illusion	illusion	no illusion	illusion			no ilusion	illusion	no illusion	illusion	no illusion	illusion	no illusion	illusion				no ilusion	illusion	no illusion	illusion	no illusion	illusion	no illusion	illusion
kataoka	-2	2	0	2	-1	2	-1	1		kataoka	-1	2	0	2	-1	2	-1	2		kataoka	-2	1	0	2	-1	2	-2	1		kataoka	-3	1	-1	1	-1	2	-2	0			kataoka	-2	1.5	-0.25	1.75	-1	2	-1.5	1
matsumura	-2	3	-2	0	-3	1	-2	2		matsumura	-2	3	-2	1	-3	1	-2	2		matsumura	-2	3	-2	1	-3	1	-2	2		matsumura	-2	3	-3	1	-3	1	-2	1			matsumura	-2	3	-2.25	0.75	-3	1	-2	1.75
chikami	-3	2	-3	2	-3	2	-3	2		chikami	-3	2	-3	2	-3	2	-2	2		chikami	-3	1	-2	1	-3	2	-1	1		chikami	-3	0	-3	2	-3	1	-3	2			chikami	-3	1.25	-2.75	1.75	-3	1.75	-2.25	1.75
tanimoto	-3	3	-3	2	-3	2	-3	1		tanimoto	-3	3	-3	2	-2	2	-3	1		tanimoto	-3	3	-3	3	-3	3	-3	1		tanimoto	-3	3	-3	3	-3	3	-2	1			tanimoto	-3	3	-3	2.5	-2.75	2.5	-2.75	1
asano	-3	3	-3	3	-3	2	-3	2		asano	-3	3	-3	3	-3	2	-3	2		asano	-2	2	-3	2	-3	2	-3	1		asano	-3	2	-3	3	-3	2	-3	2			asano	-2.75	2.5	-3	2.75	-3	2	-3	1.75
moriwaki	-2	2	-1	3	-3	2	-3	1		moriwaki	-3	2	-2	1	-3	2	-3	0		moriwaki	-3	2	-3	1	-3	2	-3	-2		moriwaki	-3	0	-3	3	-3	2	-3	-3			moriwaki	-2.75	1.5	-2.25	2	-3	2	-3	-1
matsusita	-2	3	0	3	-2	3	-2	3		matsusita	-2	3	1	3	-2	3	-3	3		matsusita	-1	2	0	3	-2	3	-3	1		matsusita	-3	3	-2	2	-3	2	-3	1			matsusita	-2	2.75	-0.25	2.75	-2.25	2.75	-2.75	2
inoue	-3	3	-3	3	-3	2	-3	1		inoue	-3	3	-3	3	-3	2	-3	1		inoue	-3	3	-3	3	-3	2	-3	0		inoue	-3	3	-3	3	-3	2	-3	-2			inoue	-3	3	-3	3	-3	2	-3	0
sugimoto	-3	3	-3	2	-3	2	-3	2		sugimoto	-3	3	-3	2	-3	2	-3	2		sugimoto	-3	3	-3	1	-3	3	-3	1		sugimoto	-3	3	-3	2	-3	3	-3	1			sugimoto	-3	3	-3	1.75	-3	2.5	-3	1.5
sasaki	-3	2	-3	1	-3	2	-3	2		sasaki	-3	2	-1	1	-3	2	-3	2		sasaki	-3	1	-3	0	-3	1	-3	1		sasaki	-3	1	-3	0	-3	1	-3	1			sasaki	-3	1.5	-2.5	0.5	-3	1.5	-3	1.5
sakamoto	-3	3	-3	3	-3	3	-3	2		sakamoto	-3	2	-2	2	-3	2	-3	2		sakamoto	-2	2	-3	2	-2	1	-3	-2		sakamoto	-3	1	-3	2	-2	1	-3	-2			sakamoto	-2.75	2	-2.75	2.25	-2.5	1.75	-3	0
nishino	-3	3	-3	3	-3	2	-3	3		nishino	-3	3	-3	3	-3	2	-3	3		nishino	-3	3	-3	3	-3	2	-3	2		nishino	-3	3	-3	3	-3	2	-3	1			nishino	-3	3	-3	3	-3	2	-3	2.25
takigawa	-3	3	-3	3	-3	3	-3	3		takigawa	-3	3	-3	3	-3	3	-3	3		takigawa	1	3	-3	3	-3	2	-3	1		takigawa	1	3	-3	3	-3	2	-3	1			takigawa	-1	3	-3	3	-3	2.5	-3	2
kounosu	-3	3	-3	3	-3	3	-3	2		kounosu	-3	3	-3	3	-3	3	-3	2		kounosu	-3	1	-3	2	-3	2	-3	0		kounosu	-3	1	-3	2	-3	2	-3	1			kounosu	-3	2	-3	2.5	-3	2.5	-3	1.25
satou	-3	3	-3	2	-2	2	-3	0		satou	-3	2	-2	3	-2	2	-3	0		satou	-3	2	-2	3	-2	3	-3	1		satou	-3	3	-3	3	-2	3	-3	1			satou	-3	2.5	-2.5	2.75	-2	2.5	-3	0.5
fukasi	-3	3	-2	2	-2	2	-3	1		fukasi	-3	3	-2	2	-2	3	-3	1		fukasi	-3	3	-1	2	-3	2	-3	1		fukasi	-3	2	-2	0	-3	1	-3	1			fukasi	-3	2.75	-1.75	1.5	-2.5	2	-3	1
kawatou	-1	3	-1	3	0	3	-1	3		kawatou	-1	3	-2	3	0	3	-1	3		kawatou	-1	3	-2	1	-3	3	-3	0		kawatou	-3	2	-3	3	-3	3	-3	0			kawatou	-1.5	2.75	-2	2.5	-1.5	3	-2	1.5
aoki	-2	2	-3	2	-2	2	-3	1		aoki	-3	2	-3	2	-2	2	-3	1		aoki	-3	2	-3	1	-3	2	-3	1		aoki	-3	3	-3	3	-2	3	-3	1			aoki	-2.75	2.25	-3	2	-2.25	2.25	-3	1
muraki	-2	2	-3	2	-3	2	-3	1		muraki	-2	2	-3	2	-3	2	-3	1		muraki	-2	-1	-3	-1	-3	2	-3	-3		muraki	-3	1	-3	2	-3	2	-3	0			muraki	-2.25	1	-3	1.25	-3	2	-3	-0.25
sasaki	-3	3	-3	3	-2	1	-3	-1		sasaki	-2	2	-2	3	-3	0	-3	0		sasaki	-2	3	-3	3	-3	2	-3	-2		sasaki	-3	2	-3	3	-3	0	-3	-3			sasaki	-2.5	2.5	-2.75	3	-2.75	0.75	-3	-1.5
okuda	-2	3	-2	2	-3	2	-3	1		okuda	-3	3	-2	2	-3	2	-3	2		okuda	-3	3	-3	2	-3	3	-3	1		okuda	-3	2	-3	2	-3	2	-3	1			okuda	-2.75	2.75	-2.5	2	-3	2.25	-3	1.25
nishino	-2	2	-3	1	-3	1	-3	-1		nishino	-2	2	-3	1	-3	1	-3	-1		nishino	-3	1	-3	0	-3	1	-3	-1		nishino	-3	1	-3	0	-3	1	-3	-1			nishino	-2.5	1.5	-3	0.5	-3	1	-3	-1
uemura	-3	3	-3	3	-3	3	0	3		uemura	-3	3	-3	3	-3	3	0	3		uemura	-3	-3	-3	3	-3	2	-3	-3		uemura	-3	3	-3	-1	-3	2	-3	-3			uemura	-3	1.5	-3	2	-3	2.5	-1.5	0
kawahara	-2	3	-3	3	-2	3	-2	3		kawahara	2	2	1	3	2	2	1	1		kawahara	-2	1	-2	2	-3	1	-2	-2		kawahara	-2	1	-2	1	-3	2	-2	-2			kawahara	-1	1.75	-1.5	2.25	-1.5	2	-1.25	0
sueyoshi	-3	3	-3	3	-3	1	-3	3		sueyoshi	-3	3	-3	3	-3	1	-3	3		sueyoshi	-3	2	-3	-1	-3	-3	-3	-1		sueyoshi	-3	2	-3	-3	-3	-3	-3	-2			sueyoshi	-3	2.5	-3	0.5	-3	-1	-3	0.75
average	-2.56	2.72	-2.48	2.36	-2.56	2.12	-2.6	1.64		average	-2.44	2.56	-2.16	2.32	-2.4	2.04	-2.48	1.64		average	-2.4	1.84	-2.48	1.68	-2.8	1.84	-2.8	0		average	-2.76	1.96	-2.8	1.72	-2.8	1.68	-2.84	-0.08			average	-2.54	2.27	-2.48	2.02	-2.64	1.92	-2.68	0.8
																																									SE	0.124733	0.131434	0.159374	0.162609	0.115542	0.163121	0.113211	0.205142
	normal		injured		hairy		distorted
	no ilusion	illusion	no illusion	illusion	no illusion	illusion	no illusion	illusion
4 average
	STDEV()/SQRT(COUNT())

## Sheet: pain threshold
	Normal		Injured		Hairy		Distorted
pain threshold	illusion	no illusion	illusion	no illusion	illusion	no illusion	illusion	no illusion
average	43.111	43.372	42.013	43.434	43.076	43.349	42.922	43.4147
SE	0.324949	0.287639	0.404818	0.316504	0.279447	0.28116	0.334995	0.287617

## Sheet: subjective degree of illusion
	Normal		Injured		Hairy		Distorted
subjective degree of illusion	illusion	no illusion	illusion	no illusion	illusion	no illusion	illusion	no illusion
average	2.27	-2.54	2.02	-2.48	1.92	-2.64	0.8	-2.68
SE	0.131434	0.124733	0.162609	0.159374	0.163121	0.115542	0.205142	0.113211

## Sheet: proproceptive drift
	Normal		Injured		Hairy		Distorted
proprioceptive drift	illusion	no illusion	illusion	no illusion	illusion	no illusion	illusion	no illusion
average	2.248	0.188	2.576	0.1	2.216	0.136	1.156	0.192
SE	0.224642	0.0719537	0.314446	0.0690411	0.287905	0.06052	0.321666	0.0544426

## Sheet: unpleasantness
	Embarrassment				Injured				Unconformable
	Normal	Injured	Hairy	Distorted	Normal	Injured	Hairy	Distorted	Normal	Injured	Hairy	Distorted
average	0	0.08	3.24	0.24	0	3.44	0.28	0	1	1.16	3.28	1.32
SE	0	0.08	0.589576	0.20232	0	0.56	0.204287	0	0.46188	0.398664	0.590254	0.419206

## Sheet: age
age
kataoka	21
matsumura	20
chikami	20
tanimoto	20
asano	21
moriwaki	20
matsusita	20
inoue	21
sugimoto	22
sasaki	21
sakamoto	20
nishino	20
takigawa	20
kounosu	20
satou	20
fukasi	20
kawatou	20
aoki	20
muraki	21
sasaki	20
okuda	20
nishino	21
uemura	20
kawahara	21
sueyoshi	20
average	20.36
SD	0.557136
